# Supplementary material for: Implementation of the EIRA 3 Intervention by Targeting Primary Health Care Practitioners: Effectiveness in Increasing Physical Activity
Source: Int J Environ Res Public Health. 2021 Oct 8;18(19):10537. doi: 10.3390/ijerph181910537 (PMC8507856; doi:10.3390/ijerph181910537)
Supplement: Supplementary file 1 [file ijerph-18-10537-s001.zip]

Archive with 1 entries (1 files):
- ijerph-1386479-supplementary.pdf
